# Supplementary material for: Algicidal Bacteria: A Review of Current Knowledge and Applications to Control Harmful Algal Blooms
Source: Front Microbiol. 2022 Apr 7;13:871177. doi: 10.3389/fmicb.2022.871177 (PMC9022068; doi:10.3389/fmicb.2022.871177)
Supplement: Supplementary Table 1 — Detailed list of papers reviewed, 2016-2021. [file Table_1.xlsx]

## Sheet: Sheet1
Supplementary Table 1. Publications in English (2016-2021) describing algicidal bacteria-algae interactions. See additional details at https://doi.org/10.5281/zenodo.6350760.
Year	Publication DOI	#New Strains	Bacterial Genus (number of strains with algicidal activity)	Bacterial Class	Bacterial Phylum	Algal Genus (number of susceptible strains)	Algal Class
2016	doi: 10.3389/fmicb.2016.00059	0	Pseudoalteromonas	Gammaproteobacteria	Proteobacteria	Emiliania (3), Phaeodactylum (1), Dunaliella (1)	Prymnesiophyceae, Bacillariophyceae, Chlorophyceae
2016	doi: 10.7845/kjm.2016.5048	40	Pseudomonas (26), Marinomonas (2), Pseudoalteromonas (1), Vibrio (2), Erythrobacter (1), Albirhodobacter (1), Ruegeria (2), Skatelama (2), Joostella (2), Bacillus (1)	Gammaproteobacteria, Alphaproteobacteria, Flavobacteriia, Bacilli	Proteobacteria, Bacteroidetes, Firmicutes	Cochlodinium (1), Heterocapsa (1), Prorocentrum (1), Scrippsiella (1), Chattonella (1), Heterosigma (1), Skeletonema (1)	Dinophyceae, Raphidophyceae, Bacillariophyceae
2016	doi:10.1007/s10811-015-0549-x	1	Stenotrophomonas	Gammaproteobacteria	Proteobacteria	Microcystis (4), Synechococcus (2), Oscillatoria (1), Chlamydomonas (1), Chlorella (1)	Cyanophyceae, Chlorophyceae, Trebouxiophyceae
2016	doi:10.1016/j.algal.2016.09.016	1	Bacillus (3)	Bacilli	Firmicutes	Nannochloropsis (2)	Eustigmatales
2016	doi:10.1021/acs.est.6b03986.	1	Acinetobacter	Gammaproteobacteria	Proteobacteria	Microcystis	Cyanophyceae
2016	doi:10.1007/s00284-016-1093-x	0	Altererythrobacter	Alphaproteobacteria	Proteobacteria	Alexandrium	Dinophyceae
2016	doi: 10.2166/wst.2016.305	5	Streptomyces (5)	Actinomycetia	Actinobacteria	Microcystis(1), Synechococcus (1), Cylindrospermum (1), Oscillatoria (1)	Cyanophyceae
2016	doi:10.1007/s00253-016-7352-8	1	Thalassospira	Alphaproteobacteria	Proteobacteria	Karenia	Dinophyceae
2016	doi:10.1007/s10811-015-0701-7	6	Lactobacillus (5), Lactococcus (1)	Bacilli	Firmicutes	Anabaena (4), Scenedesmus (1), Pediastrum (1), Cyclotella (1), Stephanodiscus (1), Peridinium(1), Anabaena (5)	Cyanophyceae, Chlorophyceae, Bacillariophyceae, Dinophyceae, Cyanophyceae
2016	doi:10.2166/wst.2016.085	0	Raoultella	Gammaproteobacteria	Proteobacteria	Microcystis	Cyanophyceae
2016	doi:10.2166/wst.2016.085	1	Hahella	Gammaproteobacteria	Proteobacteria	Phaeocystus (1), Prorocentrum (1), Heterosigma (1)	Prymnesiophyceae, Dinophyceae, Raphidophyceae
2016	doi: 10.1016/j.jece.2016.01.003	0	Acinetobacter	Gammaproteobacteria	Proteobacteria	Microcystis	Cyanophyceae
2016	doi: 10.21161/mjm.69715	0	Aeromonas	Gammaproteobacteria	Proteobacteria	Alexandrium	Dinophyceae
2016	doi:10.1007/s00227-016-2836-8	1	Pseudoalteromonas	Gammaproteobacteria	Proteobacteria	Akashiwo	Dinophyceae
2016	doi:10.1111/1462-2920.13346.	0	Aeromonas	Gammaproteobacteria	Proteobacteria	Microcystis (3), Synechococcus (1), Oscillatoria (1), Chroococcus (1), Chlamydomonas (1), Chlorophyta (1)	Cyanophyceae. Chlorophyceae, Chlorophyta
2016	doi: 10.14202/vetworld.2016.142-146	1	Loktanella	Alphaproteobacteria	Proteobacteria	Alexandrium (5), Gambierdiscus (1), Ostreopsis (1)	Dinophyceae
2016	doi:10.1007/s12275-016-6012-0.	0	Bacillus	Bacilli	Firmicutes	Phaeocystis	Prymnesiophyceae
2016	doi:10.1038/srep20081.	0	Streptomyces	Actinomycetia	Actinobacteria	Phaeocystis	Prymnesiophyceae
2016	doi:10.1038/srep21984.	0	Chitinimonas	Betaproteobacteria	Proteobacteria	Thalassiosira (2), Chaetoceros (1), Skeletonema (1), Scrippsiella (1), Alexandrium (1)	Bacillariophyceae, Dinophyceae
2016	doi:10.1007/s11356-015-5822-7.	0	Enterobacter	Gammaproteobacteria	Proteobacteria	Scenedesmus	Chlorophyceae
2016	doi:10.1016/j.cej.2016.02.044.	0	Raoultella	Gammaproteobacteria	Proteobacteria	Microcystis	Cyanophyceae
2016	doi: 10.1016/j.jhazmat.2015.08.048	0	Bacillus	Bacilli	Firmicutes	Microcystis	Cyanophyceae
2016	doi:10.1016/j.algal.2015.11.012	2	Alteromonas (1), Marinobacter (1)	Gammaproteobacteria	Proteobacteria	Skeletonema (2), Isochrysis (1)	Bacillariophyceae, Prymnesiophyceae
2016	doi:10.1039/c6ra17917g.	0	Aeromonas	Gammaproteobacteria	Proteobacteria	Microcystis	Cyanophyceae
2017	doi:10.3389/fmicb.2017.01968.	1	Bacillus	Bacilli	Firmicutes	Microcystis (3), Oscillatoria (1), Chroococcus (1), Synechococcus (1), Chlamydomonas (1)	Cyanophyceae, Chlorophyceae
2017	doi:10.1016/j.scitotenv.2017.01.055.	1	Bacillus	Bacilli	Firmicutes	Microcystis (3)	Cyanophyceae
2017	doi:10.2166/ws.2016.179.	3	Rheinheimera (3)	Gammaproteobacteria	Proteobacteria	Dolichospermum	Cyanophyceae
2017	doi:10.1007/s12601-017-0042-3.	3	Vibrio (1), Psychrobacter (1), Ruegeria (1)	Gammaproteobacteria, Alphaproteobacteria	Proteobacteria	Skeletonema	Bacillariophyceae
2017	doi:10.1111/lam.12678.	1	Exiguobacterium	Bacilli	Firmicutes	Microcystis	Cyanophyceae
2017	doi:10.1038/s41467-017-01547-8.	0	Pseudomonas	Gammaproteobacteria	Proteobacteria	Chlamydomonas (3), Haematococcus (1), Gonium (1)	Chlorophyceae
2017	doi:10.1021/acs.orglett.7b02424.	0	(1) Silicibacter, (1) Ruegeria, Phaeobacter (3)	Alphaproteobacteria	Proteobacteria	Emiliania (2)	Prymnesiophyceae
2017	doi:10.1186/s13568-017-0357-6.	0	Ponticoccus	Alphaproteobacteria	Proteobacteria	Prorocentrum (1), Alexandrium (1), Phaeocystis (1)	Dinophyceae, Prymnesiophyceae
2017	doi:10.1080/02705060.2017.1323682.	0	Pseudomonas	Gammaproteobacteria	Proteobacteria	Mesocosm, mixed community
2017	doi:10.1038/srep45102.	0	Shewanella	Gammaproteobacteria	Proteobacteria	Prorocentrum (1), Karlodinium (1), Gyrodinium (1)	Dinophyceae
2017	doi:10.1007/s11356-017-9380-z	0	Acinetobacter	Gammaproteobacteria	Proteobacteria	Microcystis	Cyanophyceae
2017	doi:10.1016/j.scitotenv.2017.06.056.	0	Citrobacter	Gammaproteobacteria	Proteobacteria	Microcystis	Cyanophyceae
2017	doi: 10.1016/j.jhazmat.2017.06.046	1	Streptomyces	Actinomycetia	Actinomycetota	Heterosigma (1), Chlorella (1), Platymonas (2), Dunaliella (1), Nannochloropsis (1), Alexandrium (1), Prorocentrum (1), Scrippsiella (1), Thalassiosira (2), Nitzschia (1), Skeletonema (1), Phaeocystis (1), Microcystis (1)	Raphidophyceae, Trebouxiophyceae , Chlorophyceae, Eustigmatales, Dinophyceae, Bacillariophyceae, Prymnesiophyceae, Cyanophyceae
2017		1	Labrenzia	alphaproteobacteria	Proteobacteria	Platymonas (2), Dunaliella (1), Chlorella(2), Prasinophyceae (1), Phaeodactylum (1), Microcystis (1)	Chlorophyceae, Trebouxiophyceae, Prymnesiophyceae, Bacillariophyceae, Cyanophyceae
2017	doi:10.1007/s11356-016-8170-3.	1	Pseudomonas	Gammaproteobacteria	Proteobacteria	Chlorella (2)	Trebouxiophyceae
2018	doi:10.1016/j.hal.2018.09.003.	1	Alteromonas	Gammaproteobacteria	Proteobacteria	Prorocentrum (1), Amphidinium (1), Alexandrium (1), Gymnodinium (1), Heterosigma (1), Skeletonema (1)	Dinophyceae, Raphidophyceae, Bacillariophyceae
2018	doi:10.1038/s41598-018-33945-3.	0	Pseudoalteromonas	Gammaproteobacteria	Proteobacteria	Mantoniella (1), Thalassiosira (2), Heterosigma (1), Isochrysis (1), Emiliania (1), Rhodomonas (1)	Mamiellophyceae, Bacillariophyceae, Raphidophyceae, Prymnesiophyceae, Cryptophyceae
2018	doi:10.1007/s10811-018-1403-8.	1	Bacillus	Bacilli	Firmicutes	Microcystis (2), Leptolyngbya (1),, Acutodesmus (1)	Cyanophyceae, Chlorophyceae
2018	doi:10.1016/j.dib.2018.10.051.	1	Stenotrophomonas	Gammaproteobacteria	Proteobacteria	Gymnodinium	Dinophyceae
2018	doi: 10.1128/AEM.01015-18	1	Paracoccus	Alphaproteobacteria	Proteobacteria	Alexandrium (1), Scrippsiella (1), Prorocentrum (1), Skeletonema (1)	Dinophyceae, Bacillariophyceae
2018	doi: 10.1126/sciadv.aau5716	1	Sulfitobacter	Alphaproteobacteria	Proteobacteria	Emiliania (4)	Prymnesiophyceae
2018	doi:10.1186/s13568-018-0660-x.	0	Pseudomonas	Gammaproteobacteria	Proteobacteria	Phaeodactylum	Bacillariophyceae
2018	doi:10.1016/j.scitotenv.2018.03.035.	14	Halomonas (1), Marinobacter (2), Rhodobacteraceae (1), Paracoccus (1), Alteromonas (3), Idiomarina (2), Kocuria (1), Pseudoalteromonas (1), Flavobacterium (2)	Gammaproteobacteria, Alphaproteobacteria, Actinomycetia, Flavobacteriia	Proteobacteria, Actinobacteria, Bacteroidetes	Karenia	Dinophyceae
2018	doi:10.2166/wst.2018.426.	1	Halomonas	Gammaproteobacteria	Proteobacteria	Prorocentrum (1), Alexandrium (1), Karenia (1)	Dinophyceae
2018	doi:10.1039/c8ra00749g.	0	Bacillus	Bacilli	Firmicutes	Phaeocystis (1)	Prymnesiophyceae
2018	doi:10.3390/molecules24010135.	0	Shewanella	Gammaproteobacteria	Proteobacteria	Prorocentrum (1), Gyrodinium (1)	Dinophyceae
2018	doi:10.1038/s41598-018-26911-6.	0	Thermoactinomyces	Bacilli	Firmicutes	Microcystis (1), Synechococcus (1), Chlorella (1)	Cyanophyceae, Trebouxiophyceae
2019	doi:10.1002/mbo3.803.	0	Pseudoalteromonas	Gammaproteobacteria	Proteobacteria	Alexandrium	Dinophyceae
2019	doi:10.1080/15287394.2019.1660466.	1	Chryseobacterium	Flavobacteriia	Bacteroidetes	Microcystis	Cyanophyceae
2019	doi.org/10.1007/s10811-019-01839-0	43	Microbacterium (1), Brevibacterium (4), Bacillus (3), Halobacillus (1), Virgobacillus (1), Mangrovimonas (1), Sulfitobacter (2), Pelagibaca (3), Citreicella (1), Mameliella (1), Halomonas (4), Pseudomonas (4), Vibrio (7), Alteromonas (3), Pseudoalteromonas (7)	Actinomycetes, Baccilli, Flavobacteriia, Alphaproteobacteria, Gammaproteobacteria	Actinobacteria, Firmicutes, Bacteroidetes, Proteobacteria	Pyrodinium	Dinophyceae
2019	doi:10.1002/jobm.201900112.	1	Bacillus	Bacilli	Firmicutes	Microcystis (4), Phormidium (1)	Cyanophyceae
2019	doi:10.1007/s11270-019-4117-x.	1	Ensifer	Alphaproteobacteria	Proteobacteria	Microcystis	Cyanophyceae
2019	doi:10.1371/journal.pone.0213370.	1	Aeromonas	Gammaproteobacteria	Proteobacteria	Microcystis (2), Anabaena (1), Scenedesmus (1), Chlorella (1)	Cyanophyceae, Chlorophyceae, Trebouxiophyceae
2019	doi:10.3390/molecules24244522.	0	Alteromonas	Gammaproteobacteria	Proteobacteria	Chattonella (1), Chaetoceros (1), Karenia (1)	Raphidophyceae, Bacillariophyceae, Dinophyceae
2019	doi:10.1007/s11356-019-04902-y.	0	Bacillus	Bacilli	Firmicutes	Unidentified Cyanophyceae sp.	Cyanophyceae
2019	doi:10.1002/mbo3.818.	0	Kordia	Flavobacteriia	Bacteroidetes	Skeletonema (1), Chaetoceros (1)	Bacillariophyceae
2019	doi:10.1186/s13568-019-0872-8.	0	Bacillus	Bacilli	Firmicutes	Oscillatoria (3)	Cyanophyceae
2019	doi: 10.1515/bot-2019-0007	0	Kordia	Flavobacteriia	Bacteroidetes	Chaetoceros (6), Skeletonema (1)	Bacillariophyceae
2019	doi:10.1007/s10201-018-0542-6.	0	Unidentified, Raw Number of Strains not disclosed			﻿Microcystis	Cyanophyceae
2019	doi:10.1016/j.toxicon.2019.04.002	4	Unidentified (3), Lysinibacillus or Bacillus (1)	Gammaproteobacteria, Bacilli	Proteobacteria, Firmicutes	Oscillatoria (1)	Cyanophyceae
2019	doi:10.1021/acschembio.8b01101.	0	NA, a biogenic compound			Phaeodactylum (1), Chaetoceros (1)	Bacillariophyceae
2019	doi:10.1111/1462-2920.14561.	1	Aeromonas	Gammaproteobacteria	Proteobacteria	Microcystis (2)	Cyanophyceae
2019	doi:10.1016/j.aquaculture.2018.12.063.	0	Bacillus	Bacilli	Firmicutes	Aquaculture system, mixed community, oscillatoria bloom
2019	doi: 10.1016/j.scitotenv.2018.08.433	1	Streptomyces	Actinomycetia	Actinomycetota	Chlorella (1), Phormidium (1), Anabaena (1), Oscillatoria (1), Microcystis (5)	Trebouxiophyceae, Cyanophyceae
2019	doi:10.1016/j.jhazmat.2019.121530	0	Hahella	Gammaproteobacteria	Proteobacteria	Heterosigma	Raphidophyceae
2020	doi:10.1016/j.biortech.2019.122246.	2	Vibrio (2)	Gammaproteobacteria	Proteobacteria	Akashiwo	Dinophyceae
2020	doi:10.1016/j.btre.2020.e00421.	1	Bacillus	Bacilli	Firmicutes	Alexandrium	Dinophyceae
2020	doi:10.3390/w12092485.	2	Raoultella (1), Aeromonas (1)	Gammaproteobacteria	Proteobacteria	Microcystis	Cyanophyceae
2020	doi: 10.1016/j.margen.2019.100719	1	Acetinobacter	Gammaproteobacteria	Proteobacteria	Alexandrium	Dinophyceae
2020	doi:10.1016/j.envpol.2020.114475.	1	Sulfitobacter	Alphaproteobacteria	Proteobacteria	Prorocentrum	Dinophyceae
2020	doi: 10.1002/ep.13392	1	Streptomyces	Actinomycetia	Actinobacteria	Microcystis	Cyanophyceae
2020	doi:10.1016/j.hal.2020.101798.	0	Shewanella	Gammaproteobacteria	Proteobacteria	Karlodinium (1), Prorocentrum (1)	Dinophyceae
2020	doi:10.1016/j.scitotenv.2020.137048.	0	Halobacillus	Bacilli	Firmicutes	Skeletonema	Bacillariophyceae
2020	doi:10.1002/cbic.201900612.	1	Marine Gammaproteobacteria			Phaeodactylum (2), Unidentified diatom (1), Chaetoceros (1)	Bacillariophyceae
2021	doi:10.1007/s00203-021-02468-3.	0	Paracoccus	Alphaproteobacteria	Proteobacteria	Karenia	Dinophyceae
2021	doi:10.1007/s00284-021-02632-4.	1	Sulfitobacter	Alphaproteobacteria	Proteobacteria	Chattonella (1), Alexandrium (1)	Raphidophyceae, Dinophyceae
2021	doi:10.1007/s11356-021-16062-z.	0	Bacillus	Bacilli	Firmicutes	Cylindrospermopsis	Cyanophyceae
2021	doi:10.1007/s00203-021-02496-z.	0	Rhizobium	Alphaproteobacteria	Proteobacteria	Microcystis	Cyanophyceae
2021	doi: 10.1016/j.scitotenv.2020.144489	1	Streptomyces	Actinomycetia	Actinobacteria	Microcystis (4), Phormidium (1), Anabaena (1), Oscillatoria (1), Synechocystis (1)	Cyanophyceae
2021	doi:10.1080/09593330.2021.1949047	2	Shigella (1), Alcaligenes (1)	Gammaproteobacteria, Betaproteobacteria	Proteobacteria	Mixed Algae, Natural Sample
2021	doi:10.3390/d13100469.	1	Bacillus	Bacilli	Firmicutes	Ulnaria	Bacillariophyceae
2021	doi:10.1094/mpmi-12-20-0346-a.	1	Stenotrophomonas	Gammaproteobacteria	Proteobacteria	Alexandrium	Dinophyceae
2021	doi:10.1016/j.envres.2021.111105	1	Enterobacter	Gammaproteobacteria	Proteobacteria	Oscillatoria (1), Oscillatoria (1), Microcystis (1), Microcystis (1), Chlorella (1), Planktothrix (1)	Cyanophyceae, Trebouxiophyceae
2021	doi:10.21608/ejchem.2020.41997.2848.	1	Lactobacillus	Bacilli	Firmicutes	Trichormis (1), Oscillatoria (1)	Cyanophyceae
2021	doi: 10.1016/j.envpol.2021.117644	1	Raoultella	Gammaproteobacteria	Proteobacteria	Microcystis	Cyanophyceae
2021	doi:10.1111/1462-2920.15700.	0	Pseudomonas	Gammaproteobacteria	Proteobacteria	Chlamydomonas	Chlorophyceae
2021	doi:10.1007/s12275-021-1086-8.	0	Bacillus	Bacilli	Firmicutes	Cochlodinium (1), Alexandrium (1), Gymnodinium (2), Heterocapsa (1), Prorocentrum (4), Microcystis (1), Synechococcus (1), Chattonella (1), Heterosigma (1)	Dinophyceae, Cyanophyceae, Raphidophyceae
2021	doi:10.3390/jmse9040395.	0	Bacillus	Bacilli	Firmicutes	Gymnodinium	Dinophyceae
2021	doi:10.1016/j.envpol.2021.117004	0	Bacillus	Bacilli	Firmicutes	Heterosigma	Raphidophyceae
2021	doi:10.3390/microorganisms9081594.	1	Paenibacillus	Bacilli	Firmicutes	Aphanizomenon (1), Microcystis (2), Anabaena (1)	Cyanophyceae
2021	doi:10.1016/j.ecoenv.2021.112797.	0	Bacillus	Bacilli	Firmicutes	Heterosigma	Raphidophyceae
2021	doi: 10.3389/fmars.2021.728890	1	Pseudoruegeria	Alphaproteobacteria	Proteobacteria	Alexandrium	Dinophyceae
2021	doi:10.1073/pnas.2107695118.	0	Pseudomonas	Gammaproteobacteria	Proteobacteria	Chlamydomonas (3), Gonium (1)	Chlorophyceae
2021	doi: 10.1128/mSphere.00009-21	0	Marine Gammaproteobacteria	Gammaproteobacteria	Proteobacteria	Emiliania	Prymnesiophyceae
2021	doi:10.1007/s11356-021-14458-5.	7	Pseudomonas (1), Unidentified (5), Rhodococcus (1), Arthrobacter (1)	Gammaproteobacteria, Unidentified, Actinomycetia	Proteobacteria, Unidentified, Actinomycetota	Microcystis	Cyanophyceae
2021	doi:10.3389/fmars.2021.676913.	1	Vibrio	Gammaproteobacteria	Proteobacteria	Akashiwo	Dinophyceae
2021	doi:10.1016/j.seppur.2020.117808	1	Pseudomonas	Gammaproteobacteria	Proteobacteria	Microcystis	Cyanophyceae
2021	doi:10.15244/pjoes/127867.	0	Pseudomonas	Gammaproteobacteria	Proteobacteria	Microcystis	Cyanophyceae
